# Supplementary material for: Cross-Expression of Thymic and Parathyroid Hormone Receptors Supports the Hypothesis of a Parathyroid–Thymus Port System
Source: Int J Mol Sci. 2025 Nov 28;26(23):11561. doi: 10.3390/ijms262311561 (PMC12691803; doi:10.3390/ijms262311561)
Supplement: Supplementary file 1 [file ijms-26-11561-s001.zip]

Archive with 1 entries (1 files):
- ijms-3970275-supplementary.pdf
